# Supplementary material for: Phylogeography of the parasitic mite Laelaps agilis in Western Palearctic shows lineages lacking host specificity but possessing different demographic histories
Source: BMC Zool. 2022 Mar 24;7:15. doi: 10.1186/s40850-022-00115-y (PMC10127304; doi:10.1186/s40850-022-00115-y)
Supplement: Supplementary file 1 — Additional file 1. [file 40850_2022_115_MOESM1_ESM.xlsx]

## Sheet: Sheet1
Id	Parasite	Host	COI	country	Location	Accession Number	References
Ru13_13	Laelaps agilis	Apodemus flavicollis	1026bp	Russia	Pskov	OM754647	present study
Ru13b_13	L. agilis	A.flavicollis	1026bp	Russia	Pskov	OM754648	present study
Ru20a_14	L. agilis	A.uralensis	1026bp	Russia	Pskov	OM754655	present study
CZ_CB_11_3b	L. agilis	Clethrionomys glareolus	1026bp	Czech Republic	České Budějovice	OM754564	present study
Gre_5FHD	L. agilis	C.glareolus	1026bp	Germany	Froschham	OM754694	present study
Ru2_13	L. clethrionomydis	C.glareolus	1026bp	Russia	Pskov	OM754650	present study
Ru03_132	L. clethrionomydis	C.glareolus	1026bp	Russia	Pskov	OM754651	present study
Ru03_13	L. clethrionomydis	C.glareolus	1026bp	Russia	Pskov	OM754652	present study
Ru03_13c	L. clethrionomydis	C.glareolus	1026bp	Russia	Pskov	OM754653	present study
Ru13	L. clethrionomydis	C.glareolus	1026bp	Russia	Pskov	OM754649	present study
Seb2	L. agilis	C.glareolus	1026bp	Serbia	Bela Crkva	OM754690	present study
MAN63	L. agilis	C.glareolus	1026bp	Czech Republic	Manětín	OM754663	present study
2RU	L. agilis	C.glareolus	1026bp	Russia	Pskov	OM754654	present study
RU27B	L. agilis	C.glareolus	1026bp	Russia	Pskov	OM754646	present study
CZ6Rb17	L. agilis	A.flavicollis	1026bp	Czech Republic	South Bohemia	OM754664	present study
CZ_1015	L. agilis	A.flavicollis	1026bp	Czech Republic	South Bohemia	OM754662	present study
Hungary_6	L. agilis	A.flavicollis	1026bp	Hungary	Debrecen	OM754665	present study
FR	L. agilis	A.flavicollis	1026bp	France	Greux	OM754656	present study
slova17	L. agilis	A.flavicollis	1026bp	Slovakia	Hrhov	OM754666	present study
Gr_1GR	L. agilis	A.flavicollis	1026bp	Greece	Florina	OM754667	present study
Gr_9GR	L. agilis	A.flavicollis	1026bp	Greece	Delphi	OM754668	present study
Gr_5GR	L. agilis	A.flavicollis	1026bp	Greece	Delphi	OM754669	present study
It02	L. agilis	A.flavicollis	1026bp	Italy	Bubbiano	OM754670	present study
It13	L. agilis	A.flavicollis	1026bp	Italy	Bubbiano	OM754671	present study
It_R3	L. agilis	A.flavicollis	1026bp	Italy	Bubbiano	OM754672	present study
ItR3	L. agilis	A.flavicollis	1026bp	Italy	Bubbiano	OM754673	present study
Bulga	L. agilis	A.flavicollis	1026bp	Bulgaria	Ljetnica	OM754674	present study
Bulga_B1	L. agilis	A.flavicollis	1026bp	Bulgaria	Ljetnica	OM754675	present study
Bulga_B3	L. agilis	A.flavicollis	1026bp	Bulgaria	Ljetnica	OM754676	present study
Bulga_1F	L. agilis	A.flavicollis	1026bp	Bulgaria	Ljetnica	OM754677	present study
Fin	L. agilis	A.flavicollis	1026bp	Finland	Finsko	OM754678	present study
Fin15	L. agilis	A.flavicollis	1026bp	Finland	Kuusisto	OM754679	present study
Fin21	L. agilis	A.flavicollis	1026bp	Finland	Kuusisto	OM754680	present study
Fin22	L. agilis	A.flavicollis	1026bp	Finland	Kuusisto	OM754681	present study
aust_5AFRa	L. agilis	A.flavicollis	1026bp	Austria	Kuusisto	OM754682	present study
Seb14b	L. agilis	A.flavicollis	1026bp	Serbia	Bela Crkva	OM754691	present study
Gre_HD8	L. agilis	A.flavicollis	1026bp	Germany	Holzen	OM754692	present study
Gre_2FHdb	L. agilis	A.flavicollis	1026bp	Germany	Froschham	OM754693	present study
Gre_2FHDa	L. agilis	A.flavicollis	1026bp	Germany	Froschham	OM754695	present study
CZ_05_238	L. agilis	A.flavicollis	381bp	Czech Republic	Dubičné , South Bohemia	OM754565	present study
CZ_05_288	L. agilis	A.flavicollis	381bp	Czech Republic	Dubičné , South Bohemia	OM754566	present study
CZ_05_281	L. agilis	A.flavicollis	381bp	Czech Republic	Dubičné , South Bohemia	OM754567	present study
CZ_05_222	L. agilis	A.flavicollis	381bp	Czech Republic	Dubičné , South Bohemia	OM754568	present study
CZ_05_295	L. agilis	A.flavicollis	381bp	Czech Republic	Dubičné , South Bohemia	OM754569	present study
aust_5AFRb	L. agilis	A.flavicollis	1026bp	Austria	Freistadt	OM754686	present study
aust_10AF	L. agilis	A.flavicollis	1026bp	Austria	Freistadt	OM754687	present study
aust_23AF3	L. agilis	A.flavicollis	1026bp	Austria	Königwiesen	OM754685	present study
CZ_05_303	L. agilis	A.flavicollis	381bp	Czech Republic	South Bohemia	OM754570	present study
CZ_13_12	L. agilis	A.flavicollis	381bp	Czech Republic	Dubičné	OM754571	present study
aust_10	L. agilis	A.flavicollis	1026b	Austria	Freistadt	OM754684	present study
CZ_13_15a	L. agilis	A.flavicollis	381bp	Czech Republic	Dubičné , South Bohemia		present study
aust_28	L. agilis	A.flavicollis	1026b	Austria	Königwiesen	OM754683	present study
CZ_13_5	L. agilis	A.flavicollis	381bp	Czech Republic	Dubičné , South Bohemia	OM754572	present study
CZ_13_7	L. agilis	A.flavicollis	381bp	Czech Republic	Dubičné , South Bohemia	OM754573	present study
CZ_13_8	L. agilis	A.flavicollis	381bp	Czech Republic	Dubičné , South Bohemia	OM754574	present study
CZ_13_9	L. agilis	A.flavicollis	381bp	Czech Republic	Dubičné , South Bohemia	OM754575	present study
CZ_08_21	L. agilis	A.flavicollis	381bp	Czech Republic	Litvínov	OM754576	present study
CZ_08_29	L. agilis	A.flavicollis	381bp	Czech Republic	Litvínov	OM754577	present study
CZ_05_66_a	L. agilis	A.flavicollis	381bp	Czech Republic	Příbram	OM754578	present study
CZ_08_58	L. agilis	A.flavicollis	381bp	Czech Republic	Vrbenské rybníky, South Bohemia	OM754579	present study
CZ_08_59	L. agilis	A.flavicollis	381bp	Czech Republic	Vrbenské rybníky, South Bohemia	OM754580	present study
CZ_08_60	L. agilis	A.flavicollis	381bp	Czech Republic	Vrbenské rybníky, South Bohemia	OM754581	present study
CZ_08_61	L. agilis	A.flavicollis	381bp	Czech Republic	Vrbenské rybníky, South Bohemia	OM754582	present study
CZ_08	L. agilis	A.flavicollis	381bp	Czech Republic	Vrbenské rybníky, South Bohemia	OM754583	present study
FR_07_7	L. agilis	A.flavicollis	381bp	France	Serendon	OM754584	present study
FR_07_73	L. agilis	A.flavicollis	381bp	France	Pyrénées-Orientales	OM754585	present study
FR_07_45	L. agilis	A.flavicollis	381bp	France	Guchen	OM754586	present study
FR_07_47	L. agilis	A.flavicollis	381bp	France	Guchen	OM754587	present study
FR_07_88	L. agilis	A.flavicollis	381bp	France	Guchen	OM754588	present study
FR_07_91	L. agilis	A.flavicollis	381bp	France	Guchen	OM754589	present study
FR_07_92	L. agilis	A.flavicollis	381bp	France	Guchen	OM754590	present study
FR_07_93	L. agilis	A.flavicollis	381bp	France	Guchen	OM754591	present study
FR_07_94	L. agilis	A.flavicollis	381bp	France	Guchen	OM754592	present study
FR_07_61_AL	L. agilis	A.flavicollis	381bp	France	Villefranche, Pyrenés Orientales	OM754593	present study
FR_07_61_II	L. agilis	A.flavicollis	381bp	France	Villefranche, Pyrenés Orientales	OM754594	present study
GR_Fl_08_1	L. agilis	A.flavicollis	381bp	Greece	Florina	OM754595	present study
GR_08_10	L. agilis	A.flavicollis	381bp	Greece	between Kirra and Delfs, Greece	OM754596	present study
GR_08_5	L. agilis	A.flavicollis	381bp	Greece	between Kirra and Delfs, Greece	OM754597	present study
GR_08_9_2	L. agilis	A.flavicollis	381bp	Greece	between Kirra and Delfs, Greece	OM754598	present study
IT_09_7	L. agilis	A.flavicollis	381bp	Italy	Brinzio	OM754599	present study
IT_09_8	L. agilis	A.flavicollis	381bp	Italy	Brinzio	OM754600	present study
IT_09_2	L. agilis	A.flavicollis	381bp	Italy	Masciago Primo	OM754601	present study
IT_09_3	L. agilis	A.flavicollis	381bp	Italy	Masciago Primo	OM754602	present study
IT_09_4	L. agilis	A.flavicollis	381bp	Italy	Masciago Primo	OM754603	present study
PL_12_39	L. agilis	A.flavicollis	381bp	Poland	Gant	OM754604	present study
PL_12_41	L. agilis	A.flavicollis	381bp	Poland	Gant	OM754605	present study
PL_12_109	L. agilis	A.flavicollis	381bp	Poland	Gierzwald	OM754606	present study
PL_Pul_12_1	L. agilis	A.flavicollis	381bp	Poland	Pultusk	OM754607	present study
PL_Sl_12_116	L. agilis	A.flavicollis	381bp	Poland	Slupno	OM754608	present study
SP_07_43	L. agilis	A.flavicollis	381bp	Spain	Navarra	OM754609	present study
SP_07_43b	L. agilis	A.flavicollis	381bp	Spain	Navarra	OM754610	present study
UK_08_51	L. agilis	A.flavicollis	381bp	United Kingdom	Ashford	OM754611	present study
UK_08_52_1	L. agilis	A.flavicollis	381bp	United Kingdom	Ashford	OM754612	present study
UK_08_52_2	L. agilis	A.sylvaticus	381bp	United Kingdom	Ashford	OM754613	present study
UK_08_37_A	L. agilis	A.sylvaticus	381bp	United Kingdom	Stroud	OM754614	present study
UK_08_38_A	L. agilis	A.sylvaticus	381bp	United Kingdom	Stroud	OM754615	present study
UK_08_38_C	L. agilis	A.sylvaticus	381bp	United Kingdom	Stroud	OM754616	present study
IT_09_19b	L. agilis	A.sylvaticus	381bp	Italy	Civitanova del Sannio	OM754617	present study
IT_09_13	L. agilis	A.sylvaticus	381bp	Italy	Civitanova del Sannio	OM754618	present study
IT_Cap_09_3	L. agilis	A.sylvaticus	381bp	Italy	Capracotta	OM754619	present study
IT_09_20	L. agilis	A.sylvaticus	381bp	Italy	Civitanova del Sannio	OM754620	present study
IT_09_19	L. agilis	A.sylvaticus	381bp	Italy	Civitanova del Sannio	OM754621	present study
SP_07_21	L. agilis	A.sylvaticus	381bp	Spain	Navarra	OM754622	present study
SP_07_24	L. agilis	A.sylvaticus	381bp	Spain	Navarra	OM754623	present study
FR_Tou_06_117	L. agilis	A.sylvaticus	381bp	France	Toulouse	OM754624	present study
FR_Tou_06_116	L. agilis	A.sylvaticus	381bp	France	Toulouse	OM754625	present study
FR_Tou_07_98	L. agilis	A.sylvaticus	381bp	France	Toulouse	OM754626	present study
FR_07_72	L. agilis	A.sylvaticus	381bp	France	Guchen	OM754627	present study
CZ_08_7	L. agilis	A.sylvaticus	381bp	Czech Republic	Vrbenské rybníky, South Bohemia	OM754628	present study
FR_07_59	L. agilis	A.sylvaticus	381bp	France	Sahorre, Pyrenés	OM754629	present study
FR_07_59_B	L. agilis	A.sylvaticus	381bp	France	Sahorre, Pyrenés	OM754630	present study
FR_07_60	L. agilis	A.sylvaticus	381bp	France	Sahorre, Pyrenés	OM754631	present study
FR_07_10	L. agilis	A.sylvaticus	381bp	France	Sérandon, Corréze	OM754632	present study
FR_07_50	L. agilis	A.sylvaticus	381bp	France	Guchen	OM754633	present study
FR_07_51	L. agilis	A.sylvaticus	381bp	France	Guchen	OM754644	present study
FR_07_75	L. agilis	A.sylvaticus	381bp	France	Guchen	OM754634	present study
FR_07_76	L. agilis	A.sylvaticus	381bp	France	Guchen	OM754635	present study
FR_07_79	L. agilis	A.sylvaticus	381bp	France	Guchen	OM754636	present study
FR_07_79b	L. agilis	A.sylvaticus	381bp	France	Guchen	OM754637	present study
FR_07_79_II	L. agilis	A.sylvaticus	381bp	France	Guchen	OM754638	present study
FR_07_79_III	L. agilis	A.sylvaticus	381bp	France	Guchen	OM754639	present study
FR_07_82	L. agilis	A.sylvaticus	1026bp	France	Guchen	OM754643	present study
FR_07_83	L. agilis	A.sylvaticus	381bp	France	Guchen	OM754640	present study
FR_07_84	L. agilis	A.sylvaticus	381bp	France	Guchen	OM754641	present study
FR_07_85	L. agilis	A.sylvaticus	381bp	France	Guchen	OM754642	present study
UK8	L. agilis	A.sylvaticus	1026bp	United Kingdom	Stroud	OM754688	present study
UK8-48	L. agilis	A.sylvaticus	1026bp	United Kingdom	Stroud	OM754689	present study
Fr07_82	L. agilis	A.sylvaticus	381bp	France	Guchen	OM754658	present study
Fr_07_51	L. agilis	A.sylvaticus	1026bp	France	Stroud	OM754659	present study
Fr_GB_08_48	L. agilis	A.sylvaticus	1026bp	France	Greux	OM754660	present study
CZ_13_11	L. agilis	A.sylvaticus	1026bp	Czech Republic	Dubičné , South Bohemia	OM754661	present study
CZ_CB_11_2	L. agilis	A.sylvaticus	381bp	Czech Republic	Dubičné , South Bohemia	OM754645	present study
VCR7.5	L.giganteus	Rhabdomys dilectus	644bp	Africa		KU166672
AB1.1	L.giganteus	Anysberg	644bp	Africa	Anysberg	KU166403	Engelbrecht et al., 2016
AB1.2	L.giganteus	R. pumilio	644bp	Africa	Anysberg	KU166405	Engelbrecht et al., 2016
AL1.6	L.giganteus	R. pumilio	644bp	Africa	Alice	KU166482	Engelbrecht et al., 2016
AL1.3	L.giganteus	R. d. chakae	644bp	Africa	Alice	KU166477	Engelbrecht et al., 2016
AL1.14	L.giganteus	R. d. chakae	644bp	Africa	Alice	KU166483	Engelbrecht et al., 2016
AL1.15	L.giganteus	R. d. chakae	644bp	Africa	Alice	KU166486	Engelbrecht et al., 2016
AL1.6	L.giganteus	R. d. chakae	644bp	Africa	Alice	KU166482	Engelbrecht et al., 2016
BER2.3	L.giganteus	R. d. chakae	644bp	Africa	Bethulie	KU166603	Engelbrecht et al., 2016
BW16.1	L.giganteus	R. intermedius	644bp	Africa	Beaufort West	KU166590	Engelbrecht et al., 2016
BW16.2	L.giganteus	R. intermedius	644bp	Africa	Beaufort West	KU166592	Engelbrecht et al., 2016
BW16.3	L.giganteus	R. intermedius	644bp	Africa	Beaufort West	KU166587	Engelbrecht et al., 2016
BW16.4	L.giganteus	R. intermedius	644bp	Africa	Beaufort West	KU166593	Engelbrecht et al., 2016
BW16.5	L.giganteus	R. intermedius	644bp	Africa	Beaufort West	KU166588	Engelbrecht et al., 2016
BW27	L.giganteus	R. intermedius	644bp	Africa	Beaufort West	KU166591	Engelbrecht et al., 2016
BW30.2	L.giganteus	R. intermedius	644bp	Africa	Beaufort West	KU166589	Engelbrecht et al., 2016
CH1.2	L.giganteus	R. d. chakae	644bp	Africa	Chelmsford	KU166548	Engelbrecht et al., 2016
CH18	L.giganteus	R. d. chakae	644bp	Africa	Chelmsford	KU166541	Engelbrecht et al., 2016
CH9.0	L.giganteus	R. d. chakae	644bp	Africa	Chelmsford	KU166551	Engelbrecht et al., 2016
CH9.7	L.giganteus	R. d. chakae	644bp	Africa	Chelmsford	KU166554	Engelbrecht et al., 2016
DF31.3	L.giganteus	R. bechuane	644bp	Africa	Dronfield	KU166502	Engelbrecht et al., 2016
DF32.3	L.giganteus	R. bechuane	644bp	Africa	Dronfield	KU166501	Engelbrecht et al., 2016
DF32.8	L.giganteus	R. bechuane	644bp	Africa	Dronfield	KU166522	Engelbrecht et al., 2016
DF7.10	L.giganteus	R. bechuane	644bp	Africa	Dronfield	KU166508	Engelbrecht et al., 2016
DF7.12	L.giganteus	R. bechuane	644bp	Africa	Dronfield	KU166523	Engelbrecht et al., 2016
DSR6.2	L.giganteus		644bp	Africa		KU166600	Engelbrecht et al., 2016
ELR8.3	L.giganteus	R. d. chakae	644bp	Africa	East London	KU166647	Engelbrecht et al., 2016
FB10	L.giganteus	R. d. chakae/R. pumilio	644bp	Africa	Fort Beaufort	KU166457	Engelbrecht et al., 2016
FB16	L.giganteus	R. d. chakae/R. pumilio	644bp	Africa	Fort Beaufort	KU166467	Engelbrecht et al., 2016
FB17	L.giganteus	R. d. chakae/R. pumilio	644bp	Africa	Fort Beaufort	KU166454	Engelbrecht et al., 2016
FB19	L.giganteus	R. d. chakae/R. pumilio	644bp	Africa	Fort Beaufort	KU166458	Engelbrecht et al., 2016
FB22	L.giganteus	R. d. chakae/R. pumilio	644bp	Africa	Fort Beaufort	KU166465	Engelbrecht et al., 2016
FB4	L.giganteus	R. d. chakae/R. pumilio	644bp	Africa	Fort Beaufort	KU166463	Engelbrecht et al., 2016
Gp10	L.giganteus		644bp	Africa		KU166441	Engelbrecht et al., 2016
Gp11	L.giganteus		644bp	Africa		KU166432	Engelbrecht et al., 2016
Gp12	L.giganteus		644bp	Africa		KU166434	Engelbrecht et al., 2016
Gp13	L.giganteus		644bp	Africa		KU166436	Engelbrecht et al., 2016
Gp14	L.giganteus		644bp	Africa		KU166438	Engelbrecht et al., 2016
Gp3	L.giganteus		644bp	Africa		KU166435	Engelbrecht et al., 2016
Gp5	L.giganteus		644bp	Africa		KU166437	Engelbrecht et al., 2016
Gp8	L.giganteus		644bp	Africa		KU166439	Engelbrecht et al., 2016
Gp9	L.giganteus		644bp	Africa		KU166440	Engelbrecht et al., 2016
HB5.5	L.giganteus	R. d. chakae	644bp	Africa	Hogsback	KU166493	Engelbrecht et al., 2016
HB5.8	L.giganteus	R. d. chakae	644bp	Africa	Hogsback	KU166498	Engelbrecht et al., 2016
HB5.10	L.giganteus	R. d. chakae	644bp	Africa	Hogsback	KU166492	Engelbrecht et al., 2016
HB5.14	L.giganteus	R. d. chakae	644bp	Africa	Hogsback	KU166494	Engelbrecht et al., 2016
HB8	L.giganteus	R. d. chakae	644bp	Africa	Hogsback	KU166499	Engelbrecht et al., 2016
IN5.1	L.giganteus	R. d. chakae	644bp	Africa	Inkunzi lodge	KU166556	Engelbrecht et al., 2016
KPR40.1	L.giganteus	R. d. dilectus/R. d. chakae	644bp	Africa	Kaalplaas	KF805846	Engelbrecht et al., 2016
KPR54	L.giganteus	R. d. dilectus/R. d. chakae	644bp	Africa	Kaalplaas	KU166633	Engelbrecht et al., 2016
KPR58.2	L.giganteus	R. d. dilectus/R. d. chakae	644bp	Africa	Kaalplaas	KU166620	Engelbrecht et al., 2016
LB1.1	L.giganteus	R. intermedius	644bp	Africa	Laingsburg	KU166597	Engelbrecht et al., 2016
LB1.2	L.giganteus	R. intermedius	644bp	Africa	Laingsburg	KU166598	Engelbrecht et al., 2016
LB24.2	L.giganteus	R. intermedius	644bp	Africa	Laingsburg	KU166595	Engelbrecht et al., 2016
LF1.3	L.giganteus	R. intermedius	644bp	Africa	Loeriesfontein	KU166402	Engelbrecht et al., 2016
LF1.5	L.giganteus	R. intermedius	644bp	Africa	Loeriesfontein	KU166401	Engelbrecht et al., 2016
MV2	L.giganteus		644bp	Africa		KU166404	Engelbrecht et al., 2016
OH3	L.giganteus	R. pumilio	644bp	Africa	Oudtshoorn	KU166449	Engelbrecht et al., 2016
OH5	L.giganteus	R. pumilio	644bp	Africa	Oudtshoorn	KU166452	Engelbrecht et al., 2016
RP4.2	L.giganteus	R. bechuane	644bp	Africa	Rooipoort	KU166530	Engelbrecht et al., 2016
RP4.4	L.giganteus	R. bechuane	644bp	Africa	Rooipoort	KU166534	Engelbrecht et al., 2016
RTVR35.3	L.giganteus		644bp	Africa	Rietvlei	KU166614	Engelbrecht et al., 2016
RV10	L.giganteus	R. pumilio	644bp	Africa	Richtersveld	KU166430	Engelbrecht et al., 2016
RV11	L.giganteus	R. pumilio	644bp	Africa	Richtersveld	KU166420	Engelbrecht et al., 2016
RV12	L.giganteus	R. pumilio	644bp	Africa	Richtersveld	KU166428	Engelbrecht et al., 2016
RV13	L.giganteus	R. pumilio	644bp	Africa	Richtersveld	KU166422	Engelbrecht et al., 2016
RV2	L.giganteus	R. pumilio	644bp	Africa	Richtersveld	KU166423	Engelbrecht et al., 2016
RV3	L.giganteus	R. pumilio	644bp	Africa	Richtersveld	KU166426	Engelbrecht et al., 2016
RV7	L.giganteus	R. pumilio	644bp	Africa	Richtersveld	KU166425	Engelbrecht et al., 2016
RV8	L.giganteus	R. pumilio	644bp	Africa	Richtersveld	KU166427	Engelbrecht et al., 2016
RV9	L.giganteus	R. pumilio	644bp	Africa	Richtersveld	KU166429	Engelbrecht et al., 2016
VCR7.2	L.giganteus	R. d. chakae	644bp	Africa	Vernon Crookes	KU166669	Engelbrecht et al., 2016
VCR7.5	L.giganteus	R. d. chakae	644bp	Africa	Vernon Crookes	KU166672	Engelbrecht et al., 2016
VR1	L.giganteus	R. pumilio	644bp	Africa	Vanrhynsdorp	KU166409	Engelbrecht et al., 2016
VR10	L.giganteus	R. pumilio	644bp	Africa	Vanrhynsdorp	KU166410	Engelbrecht et al., 2016
VR2	L.giganteus	R. pumilio	644bp	Africa	Vanrhynsdorp	KU166412	Engelbrecht et al., 2016
VR3	L.giganteus	R. pumilio	644bp	Africa	Vanrhynsdorp	KU166407	Engelbrecht et al., 2016
VR6	L.giganteus	R. pumilio	644bp	Africa	Vanrhynsdorp	KU166414	Engelbrecht et al., 2016
VR8	L.giganteus		644bp	Africa	Vanrhynsdorp	KU166413	Engelbrecht et al., 2016
WH10.3	L.giganteus		644bp	Africa		KU166578	Engelbrecht et al., 2016
WH10.2	L.giganteus		644bp	Africa		KU166576	Engelbrecht et al., 2016
WH11	L.giganteus		644bp	Africa		KU166581	Engelbrecht et al., 2016
WH16	L.giganteus		644bp	Africa		KU166573	Engelbrecht et al., 2016
WH17	L.giganteus		644bp	Africa		KU166580	Engelbrecht et al., 2016
WH23	L.giganteus		644bp	Africa		KU166574	Engelbrecht et al., 2016
WH3	L.giganteus		644bp	Africa		KU166583	Engelbrecht et al., 2016
WH31	L.giganteus		644bp	Africa		KU166575	Engelbrecht et al., 2016
WH5	L.giganteus		644bp	Africa		KU166572	Engelbrecht et al., 2016
WH9.1	L.giganteus		644bp	Africa		KU166584	Engelbrecht et al., 2016
WH9.2	L.giganteus		644bp	Africa		KU166586	Engelbrecht et al., 2016
AFM10.1	L. muricola		644bp	Africa		KU166738	Engelbrecht et al., 2016
AFM10.3	L. muricola		644bp	Africa		KU166741	Engelbrecht et al., 2016
AFM5.9	L. muricola		644bp	Africa		KU166742	Engelbrecht et al., 2016
AFM7.5	L. muricola		644bp	Africa		KU166740	Engelbrecht et al., 2016
AFM7.6	L. muricola		644bp	Africa		KU166743	Engelbrecht et al., 2016
AFM7.7	L. muricola		644bp	Africa		KU166744	Engelbrecht et al., 2016
ALM4.4	L. muricola		644bp	Africa		KU166754	Engelbrecht et al., 2016
ALM4.9	L. muricola		644bp	Africa		KU166753	Engelbrecht et al., 2016
ALM7.2	L. muricola		644bp	Africa		KU166758	Engelbrecht et al., 2016
ALM7.6	L. muricola		644bp	Africa		KU166750	Engelbrecht et al., 2016
ALM7.11	L. muricola		644bp	Africa		KF805779	Engelbrecht et al., 2016
DSA4.5	L. muricola		644bp	Africa		KU166722	Engelbrecht et al., 2016
ELM2.2	L. muricola		644bp	Africa		KU166673	Engelbrecht et al., 2016
ELM2.3	L. muricola		644bp	Africa		KU166674	Engelbrecht et al., 2016
ELM2.4	L. muricola		644bp	Africa		KU166675	Engelbrecht et al., 2016
ELM6	L. muricola		644bp	Africa		KU166677	Engelbrecht et al., 2016
ELM6.3	L. muricola		644bp	Africa		KU166677	Engelbrecht et al., 2016
ELM6.4	L. muricola		644bp	Africa		KU166678	Engelbrecht et al., 2016
ETM3	L. muricola		644bp	Africa		KU166780	Engelbrecht et al., 2016
ETM4	L. muricola		644bp	Africa		KU166781	Engelbrecht et al., 2016
HBM1.2	L. muricola		644bp	Africa		KU166764	Engelbrecht et al., 2016
HBM1.6	L. muricola		644bp	Africa		KU166775	Engelbrecht et al., 2016
HBM1.7	L. muricola		644bp	Africa		KU166777	Engelbrecht et al., 2016
HBM1.8	L. muricola		644bp	Africa		KU166762	Engelbrecht et al., 2016
HBM3.13	L. muricola		644bp	Africa		KF805792	Engelbrecht et al., 2016
HBM3.4	L. muricola		644bp	Africa		KU166771	Engelbrecht et al., 2016
KPM43.4	L. muricola		644bp	Africa		KU166706	Engelbrecht et al., 2016
MNM11.2	L. muricola		644bp	Africa		KU166711	Engelbrecht et al., 2016
MNM3	L. muricola		644bp	Africa		KU166709	Engelbrecht et al., 2016
MNM32	L. muricola		644bp	Africa		KU166715	Engelbrecht et al., 2016
MNM32.2	L. muricola		644bp	Africa		KU166716	Engelbrecht et al., 2016
MNM58.2	L. muricola		644bp	Africa		KU166719	Engelbrecht et al., 2016
MNM62.2	L. muricola		644bp	Africa		KU166720	Engelbrecht et al., 2016
OGM1.5	L. muricola		644bp	Africa		KU166684	Engelbrecht et al., 2016
OGM2.2	L. muricola		644bp	Africa		KU166686	Engelbrecht et al., 2016
OGM3.3	L. muricola		644bp	Africa		KU166687	Engelbrecht et al., 2016
RPM8.3	L. muricola		644bp	Africa		KU166687	Engelbrecht et al., 2016
RPM8.4	L. muricola		644bp	Africa		KU166726	Engelbrecht et al., 2016
RPM8.6	L. muricola		644bp	Africa		KU166727	Engelbrecht et al., 2016
RPM8.7	L. muricola		644bp	Africa		KU166728	Engelbrecht et al., 2016
RPM8.9	L. muricola		644bp	Africa		KU166725	Engelbrecht et al., 2016
RTVM19	L. muricola		644bp	Africa		KU166694	Engelbrecht et al., 2016
RTVM19.2	L. muricola		644bp	Africa		KU166695	Engelbrecht et al., 2016
RTVM27	L. muricola		644bp	Africa		KU166698	Engelbrecht et al., 2016
RTVM27.2	L. muricola		644bp	Africa		KU166699	Engelbrecht et al., 2016
RTVM27.3	L. muricola		644bp	Africa		KU166700	Engelbrecht et al., 2016
RTVM27.4	L. muricola		644bp	Africa		KU166701	Engelbrecht et al., 2016
VCM3.3	L. muricola		644bp	Africa		KU166679	Engelbrecht et al., 2016
VCM3.6	L. muricola		644bp	Africa		KU166680	Engelbrecht et al., 2016
VCM3.8	L. muricola		644bp	Africa		KU166681	Engelbrecht et al., 2016
VCM30	L. muricola		644bp	Africa		KU166682	Engelbrecht et al., 2016
VHM2	L. muricola		644bp	Africa		KU166735	Engelbrecht et al., 2016
VHM4.3	L. muricola		644bp	Africa		KU166733	Engelbrecht et al., 2016
ZEM4	L. muricola		644bp	Africa		KU166707	Engelbrecht et al., 2016
ZEM4.2	L. muricola		644bp	Africa		KU166708	Engelbrecht et al., 2016
BIOUG27597-D08	L. kochi		588bp			MF914881
07PROBE-06364	L. kochi		657bp			MG413303
07PROBE-06365	L. kochi		653bp			MG414008
BER2ME112	D. presepum		658bp			MH983684	Young et al., 2019
POK0ME117	D. presepum		658bp			MH983733	Young et al., 2019
MZNA442756	D. longiusculus		658bp			MH983802	Young et al., 2019
PAP1ME122	D. presepum		658bp			MH983831	Young et al., 2019
MZNA442757	D. longiusculus		658bp			MH983835	Young et al., 2020
BIOUG23251-D01	Dendrolaelaps reticulosus		658bp			MG409996	Young et al., 2019
